# Supplementary material for: Correlations between Fatty Acid Profile and Body Fat Distribution in Postmenopausal Women—A Cross Sectional Study
Source: Nutrients. 2022 Sep 18;14(18):3865. doi: 10.3390/nu14183865 (PMC9502591; doi:10.3390/nu14183865)
Supplement: Supplementary file 1 [file nutrients-14-03865-s001.zip]

Archive with 1 entries (1 files):
- nutrients-1890949-supplementary.pdf
